# Supplementary material for: Effect of Adropin on Pancreas Exocrine Function in a Rat Model: A Preliminary Study
Source: Animals (Basel). 2022 Sep 23;12(19):2547. doi: 10.3390/ani12192547 (PMC9558541; doi:10.3390/ani12192547)
Supplement: Supplementary file 1 [file animals-12-02547-s001.zip]

Archive with 1 entries (1 files):
- animals-1910062-supplementary.pdf
